# Supplementary material for: An Adapted Questionnaire Tailored for Assessing the Risk of Vitamin D Deficiency in Children That Is Proving Useful in Guiding Clinical Interventions
Source: Nutrients. 2024 Mar 27;16(7):971. doi: 10.3390/nu16070971 (PMC11013822; doi:10.3390/nu16070971)
Supplement: Supplementary file 1 [file nutrients-16-00971-s001.zip]

Archive with 1 entries (1 files):
- nutrients-2910695-supplementary.pdf
